# Supplementary material for: The Yin and Yang of Breast Cancer: Ion Channels as Determinants of Left–Right Functional Differences
Source: Int J Mol Sci. 2023 Jul 5;24(13):11121. doi: 10.3390/ijms241311121 (PMC10342022; doi:10.3390/ijms241311121)
Supplement: Supplementary file 1 [file ijms-24-11121-s001.zip]

Archive with 11 entries (11 files):
- .DS_Store
- ijms-2420261- Supplementary Figures.pdf
- SupFile 1A.xlsx
- SupFile1B.xlsx
- SupFile1C.xlsx
- SupFile1D.xlsx
- SupFile2.xlsx
- SupFile3.xlsx
- SupFile4.xlsx
- SupFile5.xlsx
- SupFile6.xlsx
